# Supplementary material for: Barriers and Predictors of Lyme Disease Vaccine Acceptance: A Cross-Sectional Study in Poland
Source: Vaccines (Basel). 2025 Jan 10;13(1):55. doi: 10.3390/vaccines13010055 (PMC11769240; doi:10.3390/vaccines13010055)
Supplement: Supplementary file 1 [file vaccines-13-00055-s001.zip]

Archive with 2 entries (2 files):
- Figure S1.png
- vaccines-3382128-supplementary.pdf
